# Supplementary material for: Portable Amperometric Biosensor Enhanced with Enzyme-Ternary Nanocomposites for Prostate Cancer Biomarker Detection
Source: Biosensors (Basel). 2024 Dec 18;14(12):623. doi: 10.3390/bios14120623 (PMC11675002; doi:10.3390/bios14120623)
Supplement: Supplementary file 1 [file biosensors-14-00623-s001.zip]

Archive with 1 entries (1 files):
- biosensors-3309110-supplementary.pdf
